# Supplementary material for: Effect of 433 MHz double-slot microwave antennas for double-zone ablation in ex vivo swine liver experiment
Source: PLoS One. 2025 Feb 11;20(2):e0315678. doi: 10.1371/journal.pone.0315678 (PMC11813083; doi:10.1371/journal.pone.0315678)
Supplement: S1 Table — (XLS) [file pone.0315678.s001.xls]

## Sheet: Sheet1
Table 1 The dimensions of two ablation zones with the long and short antenna in a range of heating powers for 10 min
Dimensions (cm)	The long antenna				The short antenna
	20 W	30 W	40 W	40 W	20 W	30 W	40 W	50 W
Ablation zone 1
SAD	1.4±0.2	1.5±0.1	1.7±0.2	1.9±0.2	1.0±0.1	1.3±0.1	1.5±0.2	2.0±0.2
LAD	3.2±0.6	3.6±0.4	3.9±0.5	4.2±0.4	2.4±0.4	2.8±0.1	2.8±0.2	2.8±0.4
Ablation zone 2
SAD	1.5±0.2	1.6±0.2	1.8±0.3	2.0±0.2	1.2±0.2	1.5±0.2	1.7±0.3	2.3±0.3
LAD	3.7±0.4	3.8±0.2	4.1±0.4	4.6±0.2	2.6±0.3	2.7±0.2	3.4±0.1	3.5±0.4
